# Supplementary material for: Roles of Dkk2 in the Linkage from Muscle to Bone during Mechanical Unloading in Mice
Source: Int J Mol Sci. 2020 Apr 6;21(7):2547. doi: 10.3390/ijms21072547 (PMC7177709; doi:10.3390/ijms21072547)
Supplement: Supplementary file 1 [file ijms-21-02547-s001.zip]

Archive with 2 entries (2 files):
- Dkk2_TableS2primer.docx
- DKK2_TableS1.docx
